# Supplementary material for: The Variations’ in Genes Encoding TIM-3 and Its Ligand, Galectin-9, Influence on ccRCC Risk and Prognosis
Source: Int J Mol Sci. 2023 Jan 20;24(3):2042. doi: 10.3390/ijms24032042 (PMC9917084; doi:10.3390/ijms24032042)
Supplement: Supplementary file 1 [file ijms-24-02042-s001.zip]

Archive with 10 entries (10 files):
- Figure S1.pdf
- Table S1.pdf
- Table S2.pdf
- Table S3.pdf
- Table S4.pdf
- Table S5.pdf
- Table S6.pdf
- Table S7.pdf
- Table S8.pdf
- Table S9.pdf
